# Supplementary material for: An eye-tracking approach to Autonomous sensory meridian response (ASMR): The physiology and nature of tingles in relation to the pupil
Source: PLoS One. 2019 Dec 26;14(12):e0226692. doi: 10.1371/journal.pone.0226692 (PMC6932793; doi:10.1371/journal.pone.0226692)
Supplement: S1 Dataset — All data for the main experiment. (CSV) [file pone.0226692.s002.csv]

ppn	group	VID_nosound_oridataloss	VID_nosound_interdataloss	VID_nosound_totaldataloss	VID_nosound_nofASMRepisodes	VID_nosound_ASMRdur	VID_nosound_AVpupsize	VID_nosound_AVpupsize_MM	VID_nosound_AVpupsizeASMR	VID_nosound_AVpupsizeASMR_MM	VID_nosound_AVpupsizeNONASMR	VID_nosound_AVpupsizeNONASMR_MM	VID_nosound_SDx	VID_nosound_SDy	VID_sound_oridataloss	VID_sound_interdataloss	VID_sound_totaldataloss	VID_sound_nofASMRepisodes	VID_sound_ASMRdur	VID_sound_AVpupsize	VID_sound_AVpupsize_MM	VID_sound_AVpupsizeASMR	VID_sound_AVpupsizeASMR_MM	VID_sound_AVpupsizeASMR_MM_CORRECTED	VID_sound_AVpupsizeNONASMR	VID_sound_AVpupsizeNONASMR_MM	VID_sound_SDx	VID_sound_SDy	VID_greyscreen_oridataloss	VID_greyscreen_interdataloss	VID_greyscreen_totaldataloss	VID_greyscreen_AVpupsize	VID_greyscreen_AVpupsize_MM	VID_whitescreen_oridataloss	VID_whitescreen_interdataloss	VID_whitescreen_totaldataloss	VID_whitescreen_AVpupsize	VID_whitescreen_AVpupsize_MM	VID_blackscreen_oridataloss	VID_blackscreen_interdataloss	VID_blackscreen_totaldataloss	VID_blackscreen_AVpupsize	VID_blackscreen_AVpupsize_MM	age	gender	PVQ_sound_like	PVQ_sound_annoy	PVQ_sound_relax	PVQ_sound_focus
00	1	-99	-99	-99	-99	-99	-99	-99	-99	-99	-99	-99	-99	-99	-99	-99	-99	-99	-99	-99	-99	-99	-99	-99	-99	-99	-99	-99	-99	-99	-99	-99	-99	-99	-99	-99	-99	-99	-99	-99	-99	-99	-99	32	1	2	4	2	2
01	1	,081	,106	,178414	4	3764,706	50,931	2,96110465116279	52,975	3,07994186046512	50,8650121627642	2,95726814899792	127,219	139,79	,059	,081	,135221	4	3903,361	56,145	3,26424418604651	59,858	3,48011627906977	3,444116279	56,0211178190435	3,25704173366532	130,592	127,661	-99	-99	-99	-99	-99	-99	-99	-99	-99	-99	-99	-99	-99	-99	-99	24	2	6	2	5	3
02	3	,029	,038	,065898	0	0	55,956	3,25325581395349	-99	-99	-99	-99	35,309	41,258	,026	,032	,057168	4	7168,067	53,83	3,1296511627907	58,065	3,37587209302326	3,339872093	53,5630826104715	3,11413270991113	27,903	33,335	,101	,142	-99	61,912	3,59953488372093	-99	-99	-99	-99	-99	-99	-99	-99	-99	-99	22	2	6	1	6	5
03	1	,041	,05	,08895	1	268,908	71,386	4,1503488372093	69,094	4,01709302325581	71,3911314777736	4,15064717894032	99,746	65,755	,065	,079	,138865	5	8575,63	75,348	4,38069767441861	81,328	4,72837209302326	4,692372093	74,8914408048833	4,35415353516763	131,144	83,701	,086	,105	,18197	69,615	4,04738372093023	-99	-99	-99	-99	-99	-99	-99	-99	-99	-99	21	2	6	1	5	6
04	1	,598	,614	,844828	0	0	70,263	4,08505813953488	-99	-99	-99	-99	178,173	107,271	,53	,55	,7885	0	0	70,898	4,12197674418605	-99	-99	-99	-99	-99	190,879	97,725	,705	,728	,91976	80,941	4,70587209302326	,516	,556	,785104	57,284	3,33046511627907	,55	,584	,8128	92,985	5,40610465116279	25	2	2	5	3	3
05	1	,143	,169	,287833	0	0	64,467	3,74808139534884	-99	-99	-99	-99	160,47	125,001	,216	,25	,412	11	21176,471	71,164	4,13744186046512	78,941	4,58959302325581	4,553593023	69,5125234819205	4,04142578383259	162,598	93,492	,465	,54	,7539	76,999	4,47668604651163	,078	,111	,180342	50,022	2,90825581395349	,411	,489	,699021	80,468	4,67837209302326	22	2	7	1	7	6
06	2	,028	,038	,064936	0	0	69,588	4,04581395348837	-99	-99	-99	-99	181,263	118,428	,017	,022	,038626	0	0	68,527	3,98412790697674	-99	-99	-99	-99	-99	197,317	72,212	,028	,047	,073684	71,831	4,17622093023256	,003	,009	,011973	62,685	3,64447674418605	,128	,155	,26316	85,431	4,96691860465116	20	2	5	1	5	5
07	1	,128	,149	,257928	8	11827,731	58,62	3,40813953488372	62,528	3,6353488372093	58,1941966375546	3,38338352543922	137,811	73,266	,12	,136	,23968	3	59974,79	63,097	3,66843023255814	64,718	3,76267441860465	3,726674419	61,5011562793365	3,57564862089166	141,598	73,698	,211	,242	,401938	64,796	3,76720930232558	,223	,264	,428128	44,95	2,61337209302326	,747	,771	,942063	74,586	4,33639534883721	25	1	5	5	6	6
08	3	,082	,102	,175636	0	0	81,14	4,71744186046512	-99	-99	-99	-99	244,557	210,93	,077	,095	,164685	0	0	78,297	4,5521511627907	-99	-99	-99	-99	-99	291,121	220,627	,13	,171	,27877	82,37	4,78895348837209	,122	,152	,255456	60,45	3,51453488372093	,163	,202	,332074	96,359	5,60226744186047	21	2	6	1	4	3
09	1	,451	,55	,75295	0	0	86,872	5,05069767441861	-99	-99	-99	-99	4558,136	145,319	,224	,266	,430416	7	4130,252	81,429	4,73424418604651	85,038	4,94406976744186	4,908069767	81,3013409271778	4,72682214692894	1682,959	114,679	,108	,136	,229312	70,683	4,10947674418605	,454	,523	,739558	73,481	4,2721511627907	,62	,698	,88524	99,222	5,76872093023256	34	1	5	1	6	6
10	1	,073	,09	,15643	0	0	54,621	3,17563953488372	-99	-99	-99	-99	3250,935	312,217	,151	,171	,296179	0	0	56,62	3,29186046511628	-99	-99	-99	-99	-99	3285,844	253,591	,098	,123	,208946	58,467	3,39924418604651	,171	,221	,354209	50,878	2,95802325581395	,171	,215	,349235	79,895	4,64505813953488	35	1	6	1	6	5
11	2	,126	,15	,2571	0	0	67,963	3,95133720930233	-99	-99	-99	-99	606,013	534,354	,346	,422	,621988	2	4781,513	72,689	4,22610465116279	75,763	4,40482558139535	4,368825581	72,5624181100388	4,21874523895575	3329,326	3127,503	,215	,345	,485825	75,401	4,38377906976744	,278	,361	,538642	61,108	3,55279069767442	,177	,292	,417316	74,796	4,34860465116279	22	2	1	6	2	2
12	1	,191	,239	,384351	1	0	56,186	3,26662790697674	-99	-99	-99	-99	930,403	227,19	,368	,445	,64924	4	3168,067	60,607	3,52366279069767	57,968	3,37023255813954	3,334232558	60,6780162797921	3,52779164417396	1121,868	251,526	,576	,658	,854992	55,526	3,22825581395349	,557	,612	,828116	49,933	2,90308139534884	,631	,718	,895942	77,003	4,47691860465116	27	2	5	2	5	6
13	1	,585	,679	,866785	12	41226,891	60,254	3,50313953488372	60,84	3,53720930232558	59,9487742308197	3,48539385062905	1595,822	1276,102	,643	,736	,905752	6	96823,529	63,366	3,68406976744186	62,233	3,6181976744186	3,582197674	67,9233059642678	3,9490294165272	3572,119	3058,862	,285	,349	,534535	63,72	3,7046511627907	,641	,787	,923533	51,577	2,99866279069767	,9	,956	,9956	60,894	3,5403488372093	20	2	6	1	6	5
14	2	,022	,029	,050362	0	0	55,35	3,21802325581395	-99	-99	-99	-99	49,122	54,122	,034	,048	,080368	0	0	56,552	3,28790697674419	-99	-99	-99	-99	-99	53,955	147,125	,092	,114	,195512	59,002	3,4303488372093	,051	,076	,123124	49,048	2,85162790697674	,167	,22	,35026	78,131	4,5425	19	2	3	4	4	3
15	1	,093	,108	,190956	0	0	64,924	3,7746511627907	-99	-99	-99	-99	43,732	103,937	,104	,122	,213312	7	9067,227	69,446	4,03755813953488	74,031	4,30412790697674	4,268127907	69,0742387221017	4,0159441117501	49,98	122,247	,124	,162	,265912	70,713	4,11122093023256	,12	,148	,25024	51,204	2,97697674418605	,15	,182	,3047	72,832	4,23441860465116	21	2	6	1	5	4
16	2	,08	,11	,1812	0	0	66,963	3,8931976744186	-99	-99	-99	-99	622,435	1546,921	,137	,19	,30097	0	0	74,595	4,33691860465116	-99	-99	-99	-99	-99	3364,284	8650,809	,211	,258	,414562	73,172	4,25418604651163	,056	,089	,140016	60,908	3,54116279069767	,085	,122	,19663	86,092	5,0053488372093	19	2	2	7	2	2
17	1	,02	,026	,04548	0	0	51,532	2,99604651162791	-99	-99	-99	-99	40,769	38,068	,025	,031	,055225	0	0	62,55	3,63662790697674	-99	-99	-99	-99	-99	39,531	43,937	,028	,046	,072712	66,645	3,87470930232558	0	,007	,007	43,694	2,5403488372093	,071	,09	,15461	69,433	4,0368023255814	21	1	2	4	1	2
18	1	,015	,023	,037655	0	0	53,172	3,09139534883721	-99	-99	-99	-99	187,002	102,579	,059	,087	,140867	6	8848,739	56,359	3,27668604651163	58,975	3,42877906976744	3,39277907	56,1524040724126	3,26467465537282	454,309	224,109	,008	,021	,028832	53,003	3,08156976744186	,063	,084	,141708	50,403	2,93040697674419	,084	,114	,188424	71,147	4,13645348837209	24	2	5	3	5	6
19	2	,107	,131	,223983	0	0	66,397	3,86029069767442	-99	-99	-99	-99	210,001	147,907	,091	,109	,190081	0	0	68,56	3,98604651162791	-99	-99	-99	-99	-99	203,749	112,442	,132	,177	,285636	69,795	4,0578488372093	,138	,169	,283678	49,184	2,85953488372093	,145	,175	,294625	75,953	4,41587209302326	23	2	5	5	5	3
20	3	,027	,035	,061055	0	0	66,055	3,84040697674419	-99	-99	-99	-99	187,99	82,802	,061	,074	,130486	8	8277,311	69,611	4,0471511627907	74,355	4,32296511627907	4,286965116	69,2623197550697	4,02687905552731	141,264	57,772	,145	,195	,311725	66,416	3,86139534883721	,126	,173	,277202	65,858	3,82895348837209	,453	,547	,752209	87,677	5,0975	23	2	3	4	6	5
21	2	,008	,01	,01792	0	0	50,669	2,94587209302326	-99	-99	-99	-99	35,279	33,84	,002	,004	,005992	0	0	51,906	3,01779069767442	-99	-99	-99	-99	-99	47,902	35,03	,029	,045	,072695	53,214	3,09383720930233	,072	,092	,157376	41,672	2,42279069767442	,111	,147	,241683	64,162	3,7303488372093	33	1	4	2	5	5
22	1	,047	,058	,102274	15	6462,185	59,466	3,45732558139535	60,736	3,53116279069767	59,3939583191914	3,4531371115809	207,826	163,965	,062	,072	,129536	33	15113,445	63,175	3,67296511627907	62,643	3,64203488372093	3,606034884	63,2510061497999	3,67738407847674	230,676	209,896	,069	,094	,156514	57,104	3,32	,023	,038	,060126	57,085	3,31889534883721	,233	,287	,453129	75,146	4,36895348837209	34	1	6	1	6	6
23	1	,024	,031	,054256	1	2928,571	50,561	2,93959302325581	52,583	3,0571511627907	50,5105819552941	2,93666174158687	33,48	29,933	,023	,03	,05231	6	24823,529	55,302	3,21523255813953	53,89	3,13313953488372	3,097139535	55,6668411186293	3,2364442510831	93,444	43,252	,099	,135	,220635	57,405	3,3375	,108	,137	,230204	42,942	2,49662790697674	,105	,142	,23209	61,459	3,5731976744186	30	2	4	1	4	3
24	2	,062	,079	,136102	0	0	73,353	4,26470930232558	-99	-99	-99	-99	21,246	46,916	,095	,12	,2036	0	0	74,432	4,32744186046512	-99	-99	-99	-99	-99	33,565	57,802	,031	,051	,080419	81,682	4,74895348837209	,054	,079	,128734	54,066	3,14337209302326	,069	,096	,158376	84,758	4,92779069767442	20	1	3	5	3	3
25	1	,043	,06	,10042	2	899,16	61,421	3,57098837209302	58,443	3,3978488372093	61,4434107368054	3,57229132190729	155,698	231,335	,043	,061	,101377	16	29428,571	72,513	4,21587209302326	74,472	4,32976744186047	4,293767442	71,8827354301356	4,17922880407765	127,315	259,101	,074	,109	,174934	63,737	3,70563953488372	,037	,057	,091891	60,98	3,5453488372093	,105	,145	,234775	78,303	4,5525	28	1	6	1	5	5
26	1	,029	,046	,073666	4	3382,353	68,528	3,98418604651163	72,93	4,24011627906977	68,4007378471953	3,97678708413926	138,889	81,853	,03	,045	,07365	3	1865,546	64,97	3,77732558139535	69,896	4,06372093023256	4,02772093	64,892794910947	3,77283691342715	100,308	68,34	,145	,188	,30574	70,417	4,09401162790698	,055	,089	,139105	52,491	3,0518023255814	,08	,12	,1904	82,812	4,8146511627907	18	2	7	1	7	6
27	2	,248	,294	,469088	0	0	62,972	3,66116279069767	-99	-99	-99	-99	68,267	54,089	,077	,099	,168377	0	0	61,499	3,57552325581395	-99	-99	-99	-99	-99	35,604	40,073	,049	,073	,118423	64,182	3,73151162790698	,108	,142	,234664	59,572	3,46348837209302	,205	,274	,42283	71,807	4,17482558139535	20	1	3	5	3	5
28	3	,069	,087	,149997	0	0	56,856	3,30558139534884	-99	-99	-99	-99	248,215	125,669	,113	,125	,223875	5	30016,807	63,329	3,68191860465116	66,735	3,87994186046512	3,84394186	62,203908908337	3,61650633188006	189,132	109,536	,125	,164	,2685	61,006	3,54686046511628	,201	,241	,393559	55,7	3,23837209302326	,137	,162	,276806	73,015	4,24505813953488	26	1	3	5	2	4
29	2	,062	,08	,13704	0	0	51,908	3,01790697674419	-99	-99	-99	-99	199,331	133,22	,056	,071	,123024	0	0	53,19	3,09244186046512	-99	-99	-99	-99	-99	201,404	120,875	,065	,089	,148215	51,859	3,01505813953488	,057	,081	,133383	47,966	2,78872093023256	,042	,065	,10427	65,889	3,83075581395349	24	1	5	2	7	4
30	3	,029	,041	,068811	0	0	68,2	3,96511627906977	-99	-99	-99	-99	46,877	42,336	,02	,029	,04842	9	2529,412	75,671	4,39947674418605	83,369	4,84703488372093	4,811034884	75,506515747358	4,38991370624174	40,858	42,217	,028	,051	,077572	71,588	4,16209302325581	0	,007	,007	60,718	3,53011627906977	,149	,202	,320902	87,06	5,06162790697674	23	2	2	2	3	6
31	1	,058	,069	,122998	0	0	75,323	4,37924418604651	-99	-99	-99	-99	57,989	32,885	,065	,075	,135125	2	4915,966	81,912	4,76232558139535	89,837	5,22308139534884	5,187081395	81,576097159676	4,74279634649279	45,078	37,226	,052	,071	,119308	78,721	4,5768023255814	,131	,16	,27004	60,967	3,54459302325581	,349	,422	,623722	92,188	5,35976744186047	26	2	7	1	6	5
32	3	,041	,055	,093745	0	0	67,571	3,92854651162791	-99	-99	-99	-99	108,751	78,005	,081	,106	,178414	0	0	65,284	3,79558139534884	-99	-99	-99	-99	-99	89,955	104,81	,223	,279	,439783	74,311	4,32040697674419	,096	,13	,21352	56,618	3,29174418604651	,168	,253	,378496	90,09	5,23779069767442	18	2	2	6	3	3
33	3	,014	,018	,031748	1	2567,227	55,804	3,24441860465116	69,461	4,03843023255814	55,5064089743058	3,22711680083173	31,101	37,983	,013	,02	,03274	6	24735,294	67,295	3,9125	70,755	4,11366279069767	4,077662791	66,4050534597342	3,86075892207757	38,23	53,357	,005	,021	,025895	63,43	3,68779069767442	,071	,096	,160184	52,31	3,04127906976744	,034	,051	,083266	67,667	3,93412790697674	31	1	5	3	5	5
34	2	,007	,012	,018916	0	0	81,907	4,76203488372093	-99	-99	-99	-99	109,89	91,322	,011	,017	,027813	0	0	81,88	4,76046511627907	-99	-99	-99	-99	-99	139,704	98,881	,072	,117	,180576	79,571	4,62622093023256	,101	,124	,212476	66,8	3,88372093023256	,547	,604	,820612	97,835	5,68808139534884	23	2	3	3	4	3
35	1	-99	-99	-99	-99	-99	-99	-99	-99	-99	-99	-99	-99	-99	-99	-99	-99	-99	-99	-99	-99	-99	-99	-99	-99	-99	-99	-99	-99	-99	-99	-99	-99	-99	-99	-99	-99	-99	-99	-99	-99	-99	-99	24	2	-99	-99	-99	-99
36	3	,06	,072	,12768	0	0	54,338	3,15918604651163	-99	-99	-99	-99	86,475	35,409	,059	,07	,12487	0	0	56,117	3,26261627906977	-99	-99	-99	-99	-99	94,812	36,548	,065	,084	,14354	55,361	3,21866279069767	,034	,047	,079402	50,436	2,93232558139535	,072	,092	,157376	72,809	4,23308139534884	25	2	6	1	5	5
37	2	,034	,041	,073606	0	0	60,732	3,53093023255814	-99	-99	-99	-99	1199,058	223,85	,024	,031	,054256	0	0	64,041	3,72331395348837	-99	-99	-99	-99	-99	1438,049	281,005	,048	,07	,11464	58,467	3,39924418604651	0	,007	,007	45,828	2,66441860465116	,097	,124	,208972	68,232	3,96697674418605	20	2	1	6	3	4
38	1	,236	,273	,444572	0	0	65,08	3,78372093	-99	-99	-99	-99	-99	-99	,222	,281	,440618	1	966,387	69,043	4,01412790697674	73,904	4,29674418604651	4,260744186	69,003828664863	4,0118505037711	36520,807	29317,065	-99	-99	-99	-99	-99	,733	,808	-99	67,662	3,93383720930233	,749	,773	-99	75,71	4,40174418604651	23	2	2	2	3	1
39	1	,045	,05	,09275	4	3436,975	72,912	4,23906976744186	75,326	4,37941860465116	72,8410533509228	4,23494496226295	94,962	58,991	,037	,043	,078409	14	14739,496	77,268	4,49232558139535	80,052	4,65418604651163	4,618186047	76,8814321670657	4,46985070738754	86,542	64,492	,031	,043	,072667	81,398	4,73244186046512	,046	,06	,10324	65,902	3,83151162790698	,138	,159	,275058	86,082	5,00476744186046	24	2	6	1	6	7
40	3	,003	,003	,005991	0	0	44,179	2,56854651162791	-99	-99	-99	-99	83,103	53,76	,023	,027	,049379	0	0	45,826	2,6643023255814	-99	-99	-99	-99	-99	163,444	100,817	0	,006	,006	43,28	2,51627906976744	,102	,129	,217842	45,285	2,6328488372093	,122	,145	,24931	59,292	3,44720930232558	44	1	3	5	3	3
41	2	,052	,067	,115516	0	0	70,337	4,08936046511628	-99	-99	-99	-99	28,911	55,884	,042	,056	,095648	0	0	74,17	4,31220930232558	-99	-99	-99	-99	-99	48,076	50,168	,027	,042	,067866	79,72	4,63488372093023	,083	,11	,18387	59,12	3,43720930232558	,209	,284	,433644	81,116	4,71604651162791	22	1	5	6	5	2
42	2	,083	,117	,190289	8	7773,109	46,624	2,71069767441861	47,695	2,77296511627907	46,5500715591365	2,70639950925212	45,685	110,076	0	,001	,001	6	4731,092	46,856	2,72418604651163	48,285	2,80726744186047	2,771267442	46,7978040851322	2,72080256308908	41,599	64,029	,074	,158	,220308	43,592	2,53441860465116	0	,007	,007	45,381	2,63843023255814	,026	,039	,063986	61,25	3,56104651162791	28	2	4	3	5	4
43	1	,019	,023	,041563	0	0	45,623	2,6525	-99	-99	-99	-99	31,21	86,821	,007	,009	,015937	0	0	44,965	2,61424418604651	-99	-99	-99	-99	-99	27,669	59,883	0	,006	,006	41,295	2,40087209302326	,433	,492	,711964	39,488	2,29581395348837	,139	,178	,292258	52,594	3,05779069767442	52	1	1	1	4	4
44	2	,355	,432	,63364	0	0	71,719	4,16970930232558	-99	-99	-99	-99	679,003	487,091	,077	,097	,166531	0	0	47,751	2,77622093023256	-99	-99	-99	-99	-99	306,216	83,994	,122	,221	,316038	81,602	4,7443023255814	,846	,926	,988604	77,307	4,49459302325581	,028	,042	,068824	74,13	4,30988372093023	21	2	2	5	3	4
45	3	,037	,05	,08515	1	0	52,087	3,02831395348837	-99	-99	-99	-99	845,461	8147,528	,066	,09	,15006	0	0	52,702	3,06406976744186	-99	-99	-99	-99	-99	3968,482	37483,773	,01	,024	,03376	51,27	2,98081395348837	,033	,053	,084251	47,291	2,74947674418605	,016	,029	,044536	62,929	3,65866279069767	60	2	2	4	5	4
46	1	,006	,009	,014946	7	7512,605	72,695	4,22645348837209	75,536	4,39162790697674	72,5059025851959	4,21545945262767	131,852	85,58	,005	,008	,01296	19	36533,613	75,151	4,36924418604651	76,025	4,42005813953488	4,38405814	74,7725048270603	4,34723865273606	142,838	104,563	,021	,027	,047433	76,194	4,42988372093023	,081	,098	,171062	67,258	3,9103488372093	,093	,126	,207282	95,148	5,53186046511628	25	2	6	2	6	7
47	1	,005	,007	,011965	0	0	48,143	2,79901162790698	-99	-99	-99	-99	22,082	12,165	,001	,002	,002998	16	20310,924	55,993	3,25540697674419	58,604	3,40720930232558	3,371209302	55,4657612493652	3,2247535610096	98,215	27,499	0	,006	,006	55,128	3,20511627906977	0	,007	,007	49,227	2,86203488372093	0	,007	,007	64,746	3,7643023255814	24	2	5	1	5	4
48	3	,014	,021	,034706	0	0	65,878	3,83011627906977	-99	-99	-99	-99	40,468	49,972	,024	,039	,062064	7	14113,445	67,972	3,95186046511628	69,476	4,0393023255814	4,003302326	67,7732294247317	3,94030403632161	77,723	86,018	,021	,039	,059181	70,847	4,11901162790698	,028	,049	,075628	54,554	3,17174418604651	,026	,045	,06983	77,632	4,51348837209302	21	2	2	5	3	3
49	2	,049	,06	,10606	0	0	63,262	3,67802325581395	-99	-99	-99	-99	29,217	51,664	,044	,053	,094668	1	1466,387	68,663	3,99203488372093	79,936	4,64744186046512	4,61144186	68,5245860953606	3,98398756368375	38,329	49,457	,019	,026	,044506	73,38	4,26627906976744	,028	,041	,067852	48,172	2,8006976744186	,026	,039	,063986	73,122	4,25127906976744	21	2	2	4	3	5
50	1	,005	,007	,011965	0	0	59,929	3,48424418604651	-99	-99	-99	-99	70,912	55,453	,053	,078	,126866	3	6726,891	53,136	3,0893023255814	53,833	3,12982558139535	3,093825581	53,0949292348433	3,08691449039787	137,993	1161,614	0	,006	,006	65,809	3,82610465116279	,098	,115	,20173	52,698	3,06383720930233	,224	,277	,438952	72,024	4,18744186046512	19	2	5	2	7	2
51	3	,093	,111	,193677	0	0	58,242	3,38616279069767	-99	-99	-99	-99	59,653	70,227	,071	,087	,151823	0	0	66,911	3,89017441860465	-99	-99	-99	-99	-99	67,621	64,781	,038	,051	,087062	66,239	3,85110465116279	,071	,092	,156468	45,97	2,67267441860465	,12	,138	,24144	77,835	4,52529069767442	19	2	5	3	4	6
52	1	,026	,035	,06009	0	0	74,684	4,34209302325581	-99	-99	-99	-99	73,508	74,1	,028	,038	,064936	4	7495,798	74,053	4,30540697674419	80,477	4,67889534883721	4,642895349	73,6283523473418	4,28071815972918	133,152	87,467	,054	,085	,13441	70,092	4,07511627906977	,013	,027	,039649	58,41	3,39593023255814	,024	,038	,061088	84,784	4,9293023255814	23	2	4	6	5	1
53	1	,074	,09	,15734	7	2084,034	56,699	3,29645348837209	56,119	3,26273255813954	56,7092177557305	3,29704754393782	263,279	158,196	,091	,113	,193717	32	15701,681	59,683	3,46994186046512	60,903	3,54087209302326	3,504872093	59,5008966972228	3,45935445914086	344,487	184,096	,1	,14	,226	60,363	3,50947674418605	,193	,258	,401206	54,885	3,19098837209302	,282	,327	,516786	66,238	3,85104651162791	22	2	6	1	6	2
54	1	,085	,114	,18931	0	0	68,149	3,9621511627907	-99	-99	-99	-99	278,566	84,235	,125	,167	,271125	3	30655,462	72,82	4,23372093023256	74,176	4,31255813953488	4,27655814	72,3593504067807	4,20693897713841	232,404	103,663	,078	,104	,173888	70,033	4,07168604651163	,162	,217	,343846	60,663	3,52691860465116	,103	,141	,229477	85,816	4,9893023255814	40	1	5	4	5	3
55	1	,028	,036	,062992	0	0	61,537	3,57773255813954	-99	-99	-99	-99	60,735	38,411	,054	,066	,116436	7	7428,571	67,125	3,90261627906977	64,32	3,73953488372093	3,703534884	67,3086414685704	3,91329310863782	39,558	38,457	,109	,14	,23374	66,326	3,85616279069767	,03	,045	,07365	54,029	3,14122093023256	,057	,077	,129611	74,836	4,35093023255814	23	2	7	1	7	6
56	2	,044	,066	,107096	0	0	57,826	3,36197674418605	-99	-99	-99	-99	83,907	48,41	,074	,1	,1666	0	0	57,384	3,33627906976744	-99	-99	-99	-99	-99	117,927	60,718	,018	,034	,051388	57,601	3,34889534883721	,182	,218	,360324	48,307	2,80854651162791	,846	,92	,98768	64,464	3,74790697674419	24	2	5	3	6	5
57	1	1	1	1	7	3785,714	-99	-99	-99	-99	-99	-99	-99	-99	1	1	1	1	0	-99	-99	-99	-99	-99	-99	-99	-99	-99	1	1	1	-99	-99	1	1	1	-99	-99	1	1	1	-99	-99	57	1	6	-99	5	5
58	1	,005	,012	,01694	15	3281,513	59,899	3,4825	60,446	3,5143023255814	59,8836713907262	3,4816088017864	25,687	43,974	,033	,054	,085218	33	32844,538	56,536	3,28697674418605	56,488	3,28418604651163	3,248186047	56,5539033086451	3,28801763422355	21,744	43,557	,041	,072	,110048	63,824	3,7106976744186	,011	,031	,041659	52,763	3,06761627906977	,005	,018	,02291	79,805	4,63982558139535	21	2	7	2	6	4
59	2	,168	,2	,3344	0	0	64,295	3,73808139534884	-99	-99	-99	-99	183,773	134,555	,111	,146	,240794	4	1100,84	72,404	4,20953488372093	70,233	4,08331395348837	4,047313953	72,4239495855362	4,21069474334513	227,058	113,334	,135	,172	,28378	64,357	3,74168604651163	,16	,187	,31708	50,454	2,93337209302326	,391	,438	,657742	70,811	4,11691860465116	24	2	4	5	4	4
60	3	,046	,063	,106102	0	0	62,989	3,6621511627907	-99	-99	-99	-99	124,562	206,559	,097	,12	,20536	4	6025,21	68,221	3,96633720930233	75,878	4,41151162790698	4,375511628	67,8193850365693	3,94298750212612	82,827	181,325	,088	,128	,204736	65,242	3,79313953488372	,126	,162	,267588	53,882	3,13267441860465	,091	,121	,200989	81,127	4,71668604651163	22	2	4	4	4	4
61	1	,065	,083	,142605	0	0	44,177	2,56843023255814	-99	-99	-99	-99	74,692	50,36	,085	,108	,18382	0	0	46,532	2,7053488372093	-99	-99	-99	-99	-99	64,298	53,806	,172	,222	,355816	52,14	3,03139534883721	,062	,082	,138916	41,381	2,40587209302326	,021	,034	,054286	59,278	3,44639534883721	28	1	3	5	3	3
62	3	,138	,176	,289712	2	4096,639	65,305	3,7968023255814	70,346	4,08988372093023	65,1274096565431	3,78647730561297	176,712	83,916	,137	,172	,285436	7	9239,496	68,962	4,00941860465116	75,926	4,4143023255814	4,378302326	68,385770096414	3,97591686607058	241,247	111,411	,3	,38	,566	68,803	4,00017441860465	,242	,324	,487592	60,458	3,515	,293	,363	,549641	84,408	4,90744186046512	20	2	3	6	3	5
63	2	,064	,075	,1342	0	0	52,991	3,08087209302326	-99	-99	-99	-99	64,318	21,533	,064	,073	,132328	0	0	53,985	3,13866279069767	-99	-99	-99	-99	-99	71,606	25,117	,069	,1	,1621	59,648	3,46790697674419	,059	,08	,13428	44,742	2,60127906976744	,132	,166	,276088	64,615	3,75668604651163	19	2	6	3	6	3
64	2	,004	,005	,00898	0	0	59,996	3,48813953488372	-99	-99	-99	-99	49,865	28,696	,012	,015	,02682	0	0	57,898	3,36616279069767	-99	-99	-99	-99	-99	27,61	32,594	,001	,008	,008992	65,506	3,80848837209302	0	,007	,007	57,022	3,31523255813954	,013	,028	,040636	76,509	4,4481976744186	26	2	6	1	7	3
65	2	,038	,051	,087062	0	0	52,557	3,05563953488372	-99	-99	-99	-99	215,795	146,787	,037	,05	,08515	0	0	55,669	3,23656976744186	-99	-99	-99	-99	-99	227,428	130,469	,02	,036	,05528	56,51	3,28546511627907	,028	,042	,068824	51,1	2,97093023255814	,029	,048	,075608	67,567	3,92831395348837	21	2	4	5	5	5
66	1	,022	,032	,053296	0	0	75,36	4,38139534883721	-99	-99	-99	-99	42,224	43,95	,016	,027	,042568	12	13932,773	78,799	4,58133720930233	78,585	4,56889534883721	4,532895349	78,8268743441329	4,5829578107054	56,402	76,298	,049	,078	,123178	78,104	4,54093023255814	,015	,029	,043565	63,625	3,69912790697674	,069	,119	,179789	92,857	5,39866279069767	20	2	6	1	7	6
67	2	,005	,008	,01296	0	0	66,478	3,865	-99	-99	-99	-99	36,265	34,303	,018	,027	,044514	0	0	69,913	4,06470930232558	-99	-99	-99	-99	-99	19,058	48,424	,043	,072	,111904	71,84	4,17674418604651	,059	,096	,149336	59,184	3,44093023255814	,019	,039	,057259	81,254	4,72406976744186	47	1	4	5	3	4
68	2	,009	,016	,024856	0	0	74,09	4,30755813953488	-99	-99	-99	-99	136,644	55,591	,002	,003	,004994	0	0	66,96	3,89302325581395	-99	-99	-99	-99	-99	15,639	26,588	,019	,032	,050392	81,356	4,73	0	,007	,007	59,514	3,46011627906977	,014	,028	,041608	84,53	4,91453488372093	27	1	5	3	5	6
69	3	,04	,053	,09088	0	0	62,492	3,63325581395349	-99	-99	-99	-99	39,998	56,128	,083	,106	,180202	2	915,966	70,612	4,1053488372093	69,477	4,03936046511628	4,003360465	70,6206647367994	4,10585260097671	119,91	95,752	,128	,178	,283216	74,499	4,33133720930233	,028	,042	,068824	56,517	3,28587209302326	,102	,143	,230414	78,792	4,58093023255814	25	1	3	3	3	3
70	3	,014	,016	,029776	0	0	53,621	3,1175	-99	-99	-99	-99	227,2	123,566	,234	,247	,423202	3	1731,092	57,758	3,35802325581395	61,643	3,58389534883721	3,547895349	57,701564567568	3,35474212602139	190,131	133,36	,045	,07	,11185	54,639	3,17668604651163	,07	,096	,15928	46,298	2,69174418604651	,053	,066	,115502	68,436	3,97883720930233	24	1	6	2	5	5
71	2	,054	,069	,119274	0	0	84,703	4,92459302325581	-99	-99	-99	-99	197,943	106,993	,132	,16	,27088	1	100,84	90,47	5,25988372093023	-99	-99	-99	-99	-99	227,153	156,526	,218	,267	,426794	82,163	4,77691860465116	,012	,025	,0367	60,744	3,53162790697674	,218	,245	,40959	88,456	5,14279069767442	20	2	6	5	5	4
72	1	,02	,027	,04646	2	2399,16	47,107	2,73877906976744	45,91	2,66918604651163	47,1313407814221	2,74019423147803	57,221	42,483	,02	,026	,04548	12	30130,252	50,088	2,91209302325581	50,769	2,95168604651163	2,915686047	49,8619353431356	2,89894972925207	181,006	82,09	,016	,028	,043552	55,358	3,21848837209302	,272	,285	,47948	41,631	2,42040697674419	,018	,031	,048442	57,542	3,34546511627907	23	2	5	3	5	6
73	1	,065	,087	,146345	0	0	56,321	3,27447674418605	-99	-99	-99	-99	797,875	1232,728	,042	,061	,100438	3	5563,025	60,402	3,51174418604651	68,972	4,01	3,974	59,9886413384896	3,48771170572614	725,551	1129,397	,126	,182	,285068	58,921	3,42563953488372	,081	,116	,187604	51,4	2,98837209302326	,15	,209	,32765	71,501	4,15703488372093	24	1	6	1	6	6
74	3	,042	,073	,111934	0	0	72,154	4,195	-99	-99	-99	-99	71,423	390,106	,06	,084	,13896	10	35739,496	69,542	4,04313953488372	71,379	4,14994186046512	4,11394186	68,7710169035697	3,99831493625405	71,706	308,321	,049	,09	,13459	70,23	4,08313953488372	,043	,062	,102334	60,91	3,54127906976744	,068	,121	,180772	96,939	5,63598837209302	27	2	4	5	5	5
75	2	,049	,062	,107962	0	0	70,731	4,11226744186046	-99	-99	-99	-99	119,142	101,524	,038	,053	,088986	0	0	71,188	4,13883720930233	-99	-99	-99	-99	-99	131,281	105,376	,055	,088	,13816	68,393	3,97633720930233	,037	,059	,093817	58,095	3,37761627906977	,256	,319	,493336	85,573	4,97517441860465	24	2	5	2	5	3
76	2	,084	,104	,179264	0	0	80,283	4,66761627906977	-99	-99	-99	-99	28,198	66,431	,089	,11	,18921	0	0	75,393	4,38331395348837	-99	-99	-99	-99	-99	99,306	198,065	,104	,135	,22496	82,558	4,79988372093023	,058	,081	,134302	64,717	3,76261627906977	,059	,081	,135221	91,727	5,33296511627907	24	2	2	6	1	3
77	2	,006	,008	,013952	5	5915,966	58,704	3,41302325581395	59,569	3,46331395348837	58,6592909445395	3,41042389212439	12,366	19,6	,008	,01	,01792	0	0	68,362	3,97453488372093	-99	-99	-99	-99	-99	16,104	24,139	0	,006	,006	67,555	3,92761627906977	0	,007	,007	53,559	3,11389534883721	0	,007	,007	78	4,53488372093023	23	1	4	5	3	5
78	2	,182	,204	,348872	0	0	71,094	4,13337209302326	-99	-99	-99	-99	97,801	64,082	,177	,202	,343246	0	0	73,041	4,24656976744186	-99	-99	-99	-99	-99	103,097	68,027	,196	,225	,3769	67,746	3,93872093023256	,136	,174	,286336	55,305	3,21540697674419	,302	,344	,542112	108,155	6,28808139534884	22	2	1	6	2	3
79	2	,011	,017	,027813	0	0	48,395	2,81366279069767	-99	-99	-99	-99	28,697	45,662	,015	,022	,03667	0	0	57,344	3,33395348837209	-99	-99	-99	-99	-99	23,313	44,82	,018	,048	,065136	62,47	3,63197674418605	0	,007	,007	49,72	2,8906976744186	0	,007	,007	71,823	4,17575581395349	19	1	1	5	2	3
80	1	,037	,048	,083224	0	0	79,868	4,64348837209302	-99	-99	-99	-99	58,751	103,925	,023	,032	,054264	5	19340,336	81,722	4,75127906976744	80,053	4,65424418604651	4,618244186	82,0398362092672	4,76975791914344	20,142	94,035	,088	,119	,196528	81,538	4,74058139534884	,137	,164	,278532	71,173	4,13796511627907	,232	,285	,45088	97,492	5,66813953488372	19	2	2	2	4	5
81	2	,013	,017	,029779	0	0	56,777	3,30098837209302	-99	-99	-99	-99	20,008	24,983	,006	,009	,014946	0	0	59,338	3,44988372093023	-99	-99	-99	-99	-99	29,65	27,201	0	,006	,006	60,363	3,50947674418605	,038	,058	,093796	49,447	2,87482558139535	,075	,109	,175825	72,424	4,21069767441861	23	1	5	4	6	6
82	2	,088	,107	,185584	0	0	76,471	4,44598837209302	-99	-99	-99	-99	69,385	46,138	,12	,146	,24848	0	0	81,838	4,75802325581395	-99	-99	-99	-99	-99	127,703	161,856	,223	,272	,434344	74,374	4,32406976744186	,301	,358	,551242	67,309	3,91331395348837	,466	,526	,746884	94,935	5,51947674418605	27	2	3	5	3	3
83	3	,045	,053	,095615	0	0	53,297	3,09866279069767	-99	-99	-99	-99	104,585	76,23	,043	,052	,092764	1	1500	60,005	3,48866279069767	65,678	3,81848837209302	3,782488372	59,9337305588824	3,48451921853967	128,031	80,163	,089	,119	,197409	68,398	3,97662790697674	0	,007	,007	49,841	2,89773255813954	,056	,076	,127744	70,113	4,07633720930233	18	2	4	5	2	4
84	1	,006	,008	,013952	0	0	72,392	4,20883720930233	-99	-99	-99	-99	25,216	24,779	,004	,005	,00898	3	4516,807	85,487	4,97017441860465	93,641	5,44424418604651	5,408244186	85,1705313959721	4,95177508116117	20,456	33,384	,022	,035	,05623	79,382	4,61523255813954	0	,007	,007	67,143	3,90366279069767	0	,007	,007	82,305	4,78517441860465	26	2	5	2	5	6
85	3	,062	,073	,130474	4	9126,05	69,977	4,06843023255814	70,16	4,07906976744186	69,9619889632869	4,06755749786552	121,919	65,587	,092	,105	,18734	10	25768,908	77,95	4,53197674418605	80,174	4,66127906976744	4,62527907	77,3475612743862	4,49695123688292	71,965	82,309	,069	,095	,157445	69,26	4,02674418604651	,075	,095	,162875	62,273	3,62052325581395	,111	,131	,227459	87,332	5,07744186046512	24	2	7	1	5	2
86	2	,01	,014	,02386	0	0	65,888	3,83069767441861	-99	-99	-99	-99	30,773	37,294	,029	,038	,065898	0	0	74,38	4,32441860465116	-99	-99	-99	-99	-99	46,055	78,886	,015	,027	,041595	73,54	4,27558139534884	,101	,135	,222365	56,746	3,29918604651163	,089	,122	,200142	79,708	4,63418604651163	24	1	2	6	2	5
87	2	,005	,006	,01097	0	0	71,473	4,15540697674419	-99	-99	-99	-99	14,862	17,551	,002	,004	,005992	1	1399,16	80,312	4,6693023255814	90,242	5,24662790697674	5,210627907	80,1957349171346	4,66254272774038	47,661	14,789	0	,006	,006	83,32	4,84418604651163	0	,007	,007	56,519	3,28598837209302	,028	,043	,069796	81,982	4,76639534883721	19	2	3	5	2	4
88	2	,075	,108	,1749	0	0	50,688	2,94697674418605	-99	-99	-99	-99	7308,36	27778,207	,086	,118	,193852	0	0	53,38	3,10348837209302	-99	-99	-99	-99	-99	7740,858	29268,993	,192	,283	,420664	54,678	3,17895348837209	,151	,199	,319951	50,951	2,96226744186047	,118	,172	,269704	67,817	3,9428488372093	24	2	3	5	3	4
89	2	,058	,07	,12394	0	0	62,452	3,63093023255814	-99	-99	-99	-99	73,313	98,997	,027	,033	,059109	0	0	68,197	3,96494186046512	-99	-99	-99	-99	-99	39,897	51,217	,047	,065	,108945	65,792	3,82511627906977	0	,007	,007	57,667	3,35273255813954	,028	,041	,067852	76,15	4,42732558139535	21	2	4	5	4	6
90	2	,066	,09	,15006	0	0	71,18	4,13837209302326	-99	-99	-99	-99	270,815	347,581	,168	,214	,346048	0	0	90,158	5,24174418604651	-99	-99	-99	-99	-99	283,695	266,229	,232	,293	,457024	85,623	4,97808139534884	,111	,172	,263908	63,443	3,68854651162791	,209	,278	,428898	89,774	5,21941860465116	22	2	1	7	3	2
[truncated: 37 more columns]
