# Supplementary material for: An eye-tracking approach to Autonomous sensory meridian response (ASMR): The physiology and nature of tingles in relation to the pupil
Source: PLoS One. 2019 Dec 26;14(12):e0226692. doi: 10.1371/journal.pone.0226692 (PMC6932793; doi:10.1371/journal.pone.0226692)
Supplement: S2 Dataset — All data for the follow-up experiment. (CSV) [file pone.0226692.s003.csv]

ppn	group	AVpupsize	AVpupsize_button	AVpupsize_MM	AVpupsize_buttonMM	AVpupsize_outside	AVpupsize_outside_MM	button_duration	nofbuttonpresses	interdataloss	oridataloss	totaldataloss	gender	age
1	2	65,338	66,057	3,79872093023256	3,84052325581395	65,2955846403605	3,79625492095119	6735,294	5	,016	,02	,03568	1	24
2	2	81,24	79,527	4,72325581395349	4,62366279069767	81,3473629739504	4,7294978473227	7130,252	5	,222	,261	,425058	2	23
3	3	63,958	66,804	3,71848837209302	3,88395348837209	63,7837469034477	3,70835737810743	6974,79	5	,018	,024	,041568	2	26
4	2	71,822	72,578	4,17569767441861	4,2196511627907	71,7715495697485	4,1727645098691	7563,025	6	,019	,025	,043525	1	22
5	2	49,073	49,654	2,85308139534884	2,88686046511628	49,0317580643311	2,85068360839134	8012,605	5	,03	,041	,06977	2	24
6	2	61,249	63,853	3,56098837209302	3,71238372093023	61,0959757709854	3,55209161459217	6710,084	5	,015	,022	,03667	1	23
